# Supplementary material for: Efficacy of Short Novel Antimicrobial Peptides in a Mouse Model of Staphylococcus pseudintermedius Skin Infection
Source: Antibiotics (Basel). 2024 May 30;13(6):508. doi: 10.3390/antibiotics13060508 (PMC11200854; doi:10.3390/antibiotics13060508)
Supplement: Supplementary file 1 [file antibiotics-13-00508-s001.zip]

Archive with 1 entries (1 files):
- antibiotics-3013692-supplementary.xlsx
