# Supplementary material for: Efficacy of Short Novel Antimicrobial Peptides in a Mouse Model of Staphylococcus pseudintermedius Skin Infection
Source: Antibiotics (Basel). 2024 May 30;13(6):508. doi: 10.3390/antibiotics13060508 (PMC11200854; doi:10.3390/antibiotics13060508)
Supplement: Supplementary file 1 [file antibiotics-13-00508-s001.zip › antibiotics-3013692-supplementary.xlsx]

## Sheet: Sheet1
Wound size(cm2)
NS	cBD3-ABU	ADD-A(apply)	ADD-A(ip)	AMP	Control
3d
2.092	2.062	1.933	2.071	2.1	2.158
2.034	1.909	1.954	2.054	2.028	1.979
2.005	1.975	2.052	2.481	1.956	2.02
11d
0.574	0.39	0.122	0.441	0.155	0.898
0.536	0.329	0.231	0.367	0.244	0.882
0.631	0.462	0.02	0.472	0.178	0.768
Bacterial load
	group	NS	cBD3-ABU	ADD-A(apply)	ADD-A(ip)	AMP	Control
Coating Volume	100μL	468	9	5	19	28	960
	200μL	936	18	10	38	56	1920
	200μL	1024	16	12	49	62	2106
	average	980	17	11	43.5	59	2013
	Centrifuge tube with sterile water original weight	2.2	2.22	2.22	2.21	2.2	2.2
	Total weight after adding skin	2.26	2.31	2.3	2.32	2.33	2.3
	Skin weight (g)	0.06	0.09	0.08	0.11	0.13	0.1
	CFU (g) = number of colonies * dilution * 50 / skin weight	780000	10000	6250	17272.7	21538.5	960000
		853333	8888.89	7500	22272.7	23846.2	1053000
		816667	9444.44	6875	19772.7	22692.3	1006500
	lgCFU（g）	5.89209	4	3.79588	4.23736	4.33321	5.98227
		5.93112	3.94885	3.87506	4.34777	4.37742	6.02243
		5.91204	3.97518	3.83727	4.29607	4.35588	6.00281
	average	5.91175	3.97467	3.83607	4.29373	4.3555	6.0025
	standard deviation	0.0195137	0.02558	0.0396043	0.0552432	0.0221042	0.0200804
Follicles
NS	cBD3-ABU	ADD-A(apply)	ADD-A(ip)	AMP	Control	Normal
35	30	42	14	50	11	51
22	28	37	12	57	7	55
20	37	53	10	50	8	57
Epithelial thickness
NS	cBD3-ABU	ADD-A(apply)	ADD-A(ip)	AMP	Control	Normal
42.549	23.349	53.99	29.51	29.924	11.977	28.862
39.949	21.51	54.985	10.9	10.762	31.51	30.339
33.613	19.2	53.589	13.633	17.866	20.168	29.817
Weight(g)
天数	NS			cBD3-ABU			ADD-A(apply)			ADD-A(ip)			AMP			Control			Normal
1	25	26	25	25	24	25	26	24	24	25	25	26	24	26	25	26	25	24	25	25	25
3	22	25	22	24	25	24	25	23	23	23	24	24	23	25	22	25	23	22	27	26	27
5	23	24	22	25	24	23	24	24	24	24	25	26	25	28	23	25	24	22	30	28	28
7	25	27	25	28	29	25	26	27	27	26	26	27	28	31	25	26	26	23	32	31	31
9	27	30	26	29	30	27	28	29	30	28	27	28	31	33	29	27	26	25	33	33	32
11	28	31	27	31	34	28	31	32	32	29	29	30	32	35	31	27	28	27	35	34	35
